# Supplementary material for: MG53 Preserves Neuromuscular Junction Integrity and Alleviates ALS Disease Progression
Source: Antioxidants (Basel). 2021 Sep 25;10(10):1522. doi: 10.3390/antiox10101522 (PMC8532806; doi:10.3390/antiox10101522)
Supplement: Supplementary file 1 [file antioxidants-10-01522-s001.zip]

Archive with 1 entries (1 files):
- antioxidants-1359724-supplementary3.pdf
